# Supplementary material for: Spatial Analysis of Schistosomiasis in Hunan and Jiangxi Provinces in the People’s Republic of China
Source: Diseases. 2022 Oct 19;10(4):93. doi: 10.3390/diseases10040093 (PMC9590053; doi:10.3390/diseases10040093)
Supplement: Supplementary file 1 [file diseases-10-00093-s001.zip]

Archive with 1 entries (1 files):
- diseases-1882794-supplementary.pdf
